# Supplementary material for: Cu4SnS4-Functionalized Absorbent Pads-Derived Carbon as a Bifunctional Electrode for Supercapacitors and Hydrogen Evolution Reaction
Source: Nanomaterials (Basel). 2026 Jun 19;16(12):773. doi: 10.3390/nano16120773 (PMC13305544; doi:10.3390/nano16120773)
Supplement: Supplementary file 1 [file nanomaterials-16-00773-s001.zip]

Archive with 1 entries (1 files):
- nanomaterials-4379184-supplementary.pdf
